# Supplementary material for: Comparative morphology and systematics of the cookiecutter sharks, genus Isistius Gill (1864) (Chondrichthyes: Squaliformes: Dalatiidae)
Source: PLoS One. 2018 Aug 20;13(8):e0201913. doi: 10.1371/journal.pone.0201913 (PMC6101376; doi:10.1371/journal.pone.0201913)
Supplement: S2 Table — (XLSX) [file pone.0201913.s005.xlsx]

## Sheet: Sheet1
Species	Catalog number	Type status	Ocean basin	TL	PCL	PD2	PD1	SVL	PP2	PP1	HDL	PG1	PSP	POB	PRN	POR	PINL	INFL	MOW	ULA	INW	INO	EYL	EYH	SPL	GS1	GS5	IDS	DCS	PPS	PCA	D1L	D1A	D1B	D1H	D1I	D1P	D2L	D2A	D2B	D2H	D2I	D2P	P1A	P1I	P1B	P1P	P2L	P2H
Isistius plutodus	ZMH 9368		Atlantic	426	378	323	284	295	286	86.04	83.76	65.2	31.19	9.38	3.75	15.95	5.03	13.32	25.08	24.5	6.59	12.8	15.46	11.22	8.32	2.79	2.59	24.61	26.56	191	61.33	34.04	22.23	16.66	9.17	17.02	15.88	34.4	25.4	20.48	14.93	13.93	18.42	24.27	16.95	10.33	17.33	29.18	6.72
Isistius plutodus	HUMZ 210817		Pacific	330	289	245	210	233	224	65.89	66.23	52.46	26.21	8.99	3.78	17.47	5.64	15.37	22.18	15.13	4.5	11.32	13.5	8.73	5.82	3.48	2.05	11.75	23.77	146.62	52.57	27.7	17.73	15.6	6.79	10.94	10.7	25.57	18.27	16.62	9.55	10.63	12.03	21.03	8.99	10.31	10.73	25.48	4.52
Isistius plutodus	AM I.43044-001		Pacific	334	288	245	211	233	225	67.05	67.12	52.21	24.06	6.94	2.99	15.92	5.49	20.13	25.31	12.01	3.67	12.98	13.56	8.34	6.86	2.99	2.13	21.85	25.26	149.46	54.83	28.54	22.58	16.5	7.61	11.76	11.12	27.88	22.68	17.27	11.62	11.31	13.04	22.25	11.45	8.96	13.19	26.08	3.82
Isistius plutodus	AMI.28924-001		Pacific	-	317	274	236	263	252	67.5	68.55	53.67	26.2	7.65	3.4	13.33	4.62	22.87	29.05	13.58	4.2	12.77	13.92	9.03	8.04	3.25	2.26	23.61	27.16	170.29	58.18	26.49	25.45	16.46	9.32	-	-	-	25.39	17.31	11.56	-	-	-	-	9.31	-	-	-
Isistius plutodus	USNM 188386	H	Pacific	416	356	308	269	292	281	76.18	78.69	62.77	28.74	6.78	3.13	16.42	3.55	19.82	34.49	16.43	5.59	13.7	15.63	10.8	9.01	3.14	2.97	27.82	33.71	185.12	68.01	33.36	22.37	16.24	10.34	15.38	15.33	32.33	25.2	19.17	14.17	12.68	16.64	32.04	19.2	9.59	14.33	27.99	9.45
Isistius plutodus	UF 232954		Pacific	-	-	-	-	-	-	76.47	77.29	60.53	29.38	6.81	2.16	18.46	3.32	-	-	-	4.35	12.55	16.22	10.23	7.5	3.73	2.79	-	27.1	-	55.02	-	-	-	-	-	-	25.23	22.79	17.38	11.6	9.13	-	20.69	13.66	9.89	-	28.13	8.03
Isistius plutodus	ZUEC 8332		Pacific	329	284	245	217	215	213	65.5	65.68	53.85	25.91	8.72	2.14	14.39	3.55	19.3	-	-	3.84	9.57	14.41	9.46	7.04	2.46	2.08	18.55	22.84	148.13	52.84	27.6	20.31	13.47	6.76	13.58	11.21	25.98	18.94	14.9	8.68	11.44	13.53	27.14	12.1	8.18	13.87	24.91	7.35
Isistius plutodus	ZUEC 8333		Pacific	333	295	250	215	228	220	66.68	67.73	55.82	29.45	10.37	4.76	20.68	5.91	20.78	24.95	11.5	4.47	11.13	15.55	10.45	6.57	3	2.3	24.35	28.02	146.96	61.21	26.8	18.22	13.77	6.38	11.96	9.79	26.55	20.96	14.77	11.07	11.54	11.34	23.87	13.27	7.78	11.15	26.19	5.09
[truncated: 22 more columns]
